# Supplementary material for: Minority report: small-scale metagenomic analysis of the non-bacterial kitchen sponge microbiota
Source: Arch Microbiol. 2022 Jun 4;204(7):363. doi: 10.1007/s00203-022-02969-9 (PMC9167186; doi:10.1007/s00203-022-02969-9)
Supplement: Supplementary file 2 — Supplementary file2 Table S1: Sample metadata and abundance of top 10 viral, archaeal, and eukaryotic taxa. (XLSX 20 KB) [file 203_2022_2969_MOESM2_ESM.xlsx]

## Sheet: Metadata
Minority report - Small-scale metagenomic analysis of the non-bacterial kitchen sponge microbiota
Archives of Microbiology
Lena Brandau1 [ORCiD: 0000-0003-3102-7241], Severin Weis1, Susanne Jacksch1, Sylvia Schnell2,Markus Egert1,* [ORCiD: 0000-0003-2402-3322]
1 Faculty of Medical and Life Sciences, Institute of Precision Medicine, Microbiology and Hygiene Group, Furtwangen University, Villingen-Schwenningen, Germany
2 Research Centre for BioSystems, Land Use, and Nutrition (IFZ), Institute of Applied Microbiology, Justus-Liebig-University Giessen, Giessen, Germany
* Correspondence: Markus.Egert@hs-furtwangen.de
Supplementary Table S1: Sample metadata and abundance of top 10 viral, archaeal, and eukaryotic taxa.
Sample ID	Sponge	Filtertype	Sample Figure 1	Application	Frequency of use	Time period of usage	People in the household	Cleaning of the sponge	Smell	Pets in the household	Detergent with antibacterial properties	Illnesses during usage
A3DNA045	A	0.45	0.45-1	washing dishes	> 7 – 9x / week	3 – 5 weeks	12	no	smelly stink	no	no	no
A3DNAunfil	A	unfil	unfil-1	washing dishes	> 7 – 9x / week	3 – 5 weeks	12	no	smelly stink	no	no	no
A4DNA045	A	0.45	0.45-2	washing dishes	> 7 – 9x / week	3 – 5 weeks	12	no	smelly stink	no	no	no
A4DNAunfil	A	unfil	unfil-2	washing dishes	> 7 – 9x / week	3 – 5 weeks	12	no	smelly stink	no	no	no
B3DNA045	B	0.45	0.45-1	washing dishes	daily, 2 – 3x	2.5 months	1	no	yes	no	yes	no
B3DNAunfil	B	unfil	unfil-1	washing dishes	daily, 2 – 3x	2.5 months	1	no	yes	no	yes	no
B4DNA045	B	0.45	0.45-2	washing dishes	daily, 2 – 3x	2.5 months	1	no	yes	no	yes	no
B4DNAunfil	B	unfil	unfil-2	washing dishes	daily, 2 – 3x	2.5 months	1	no	yes	no	yes	no
C1DNA045	C	0.45	0.45-1	washing dishes	daily, 1 – 2x	3 weeks	2	no	slight smell	1 cat	no	no
C1DNAunfil	C	unfil	unfil-1	washing dishes	daily, 1 – 2x	3 weeks	2	no	slight smell	2 cat	no	no
C3DNA045	C	0.45	0.45-2	washing dishes	daily, 1 – 2x	3 weeks	2	no	slight smell	3 cat	no	no
C3DNAunfil	C	unfil	unfil-2	washing dishes	daily, 1 – 2x	3 weeks	2	no	slight smell	4 cat	no	no
D1DNA045	D	0.45	0.45-1	mainly kitchen surfaces	daily, 1x	1 – 2 months	1	no	no	no	no	no
D1DNAunfil	D	unfil	unfil-1	mainly kitchen surfaces	daily, 1x	1 – 2 months	1	no	no	no	no	no
D3DNA045	D	0.45	0.45-2	mainly kitchen surfaces	daily, 1x	1 – 2 months	1	no	no	no	no	no
D3DNAunfil	D	unfil	unfil-2	mainly kitchen surfaces	daily, 1x	1 – 2 months	1	no	no	no	no	no
E1DNA045	E	0.45	0.45-1	washing dishes	daily, 2 – 3x	3.5 weeks	2	no	fusty smell	1 dog	no	no
E1DNAunfil	E	unfil	unfil-1	washing dishes	daily, 2 – 3x	3.5 weeks	2	no	fusty smell	2 dog	no	no
E2DNA045	E	0.45	0.45-2	washing dishes	daily, 2 – 3x	3.5 weeks	2	no	fusty smell	3 dog	no	no
E2DNAunfil	E	unfil	unfil-2	washing dishes	daily, 2 – 3x	3.5 weeks	2	no	fusty smell	4 dog	no	no
NC1DNA045	NC	0.45	-	-	-	-	-	-	-	-	-	-
NC1DNAunfil	NC	unfil	-	-	-	-	-	-	-	-	-	-

## Sheet: Virus Top 10
									Sponge A	Sponge B	Sponge C	Sponge D	Sponge E
	Domain	Phylum	Class	Order	Family	Genus	Absolute Abundance of Contigs	Relative Abundance in %	Relative Abundance in %
1	Viruses	Uroviricota	Caudoviricetes	Caudovirales	Podoviridae	Gamaleyavirus	9512	53.87	98.846	0	0.411523	0.056338	0
2	Viruses	Uroviricota	Caudoviricetes	Caudovirales	Siphoviridae	Krampusvirus	2490	14.1	0	0	0	70.1408	0
3	Viruses	Uroviricota	Caudoviricetes	Caudovirales	Myoviridae	Baikalvirus	1978	11.2	0	93.39	0	0	0
4	Viruses	Uroviricota	Caudoviricetes	Caudovirales	Myoviridae	Schizotequatrovirus	1808	10.24	0	0	0	0	95.9151
5	Viruses	Uroviricota	Caudoviricetes	Caudovirales	Siphoviridae	Samistivirus	580	3.28	0	0	0	16.338	0
6	Viruses	Uroviricota	Caudoviricetes	Caudovirales	Autographiviridae	Scottvirus	374	2.12	0	0	76.1317	0.112676	0
7	Viruses	Uroviricota	Caudoviricetes	Caudovirales	Myoviridae	Polybotosvirus	113	0.64	0	0	0	3.1831	0
8	Viruses	Uroviricota	Caudoviricetes	Caudovirales	Siphoviridae	Bridgettevirus	112	0.63	0	0	0	3.15493	0
9	Viruses	Uroviricota	Caudoviricetes	Caudovirales	Myoviridae	Tequatrovirus	101	0.57	0.114357	0	15.6379	0.394366	0
10	Viruses	Uroviricota	Caudoviricetes	Caudovirales	Myoviridae	Emdodecavirus	96	0.54	0	4.53258	0	0	0
11	Others	Others	Others	Others	Others	Others	494	2.8	1.03961	2.07743	7.81893	6.61972	4.08488

## Sheet: Archaea Top 10
									Sponge A	Sponge B	Sponge C	Sponge D	Sponge E
	Domain	Phylum	Class	Order	Family	Genus	Absolute Abundance of Contigs	Relative Abundance in %	Relative Abundance in %
1	Archaea	Euryarchaeota	Halobacteria	Natrialbales	Natrialbaceae	Haloterrigena	548	59.24	0	5.26316	98.5138	0	97.6471
2	Archaea	Euryarchaeota	Methanomicrobia	Methanomicrobiales	Methanoregulaceae	Methanoregula	54	5.84	7.14286	0	0	16.1491	0
3	Archaea	Euryarchaeota	Halobacteria	Haloferacales	Haloferacaceae	Haloplanus	40	4.32	0	10.5263	0	11.8012	0
4	Archaea	Euryarchaeota	Methanomicrobia	Methanomicrobiales	Methanomicrobiaceae	Methanoculleus	36	3.89	0	0	0	11.1801	0
5	Archaea	Euryarchaeota	Halobacteria	Halobacteriales	Haloarculaceae	Halorhabdus	36	3.89	3.57143	0	0	10.8696	0
6	Archaea	Euryarchaeota	Methanomicrobia	Methanosarcinales	Methanosarcinaceae	Methanosarcina	35	3.78	0	0	0.849257	9.62733	0
7	Archaea	Euryarchaeota	Halobacteria	Natrialbales	Natrialbaceae	Natrinema	20	2.16	0	21.0526	0.424628	4.34783	0
8	Archaea	Euryarchaeota	Halobacteria	Natrialbales	Natrialbaceae	Natronococcus	14	1.51	35.7143	21.0526	0	0	0
9	Archaea	Euryarchaeota	Halobacteria	Halobacteriales	Halobacteriaceae	Halostella	12	1.3	0	0	0	3.72671	0
10	Archaea	Euryarchaeota	Halobacteria	Haloferacales	Haloferacaceae	Haloferax	11	1.19	0	0	0.212314	3.10559	0
11	Others	Others	Others	Others	Others	Others	119	12.86	53.5714	42.1053	0	29.1925	2.35294

## Sheet: Eukaryota Top 10
									Sponge A	Sponge B	Sponge C	Sponge D	Sponge E
	Domain	Phylum	Class	Order	Family	Genus	Absolute Abundance of Contigs	Relative Abundance in %	Relative Abundance in %
1	Eukaryota	Streptophyta	Magnoliopsida	Poales	Poaceae	Triticum	61635	29.55	0.0921341	0.0163416	0.0633495	0.403531	61.4115
2	Eukaryota	Nematoda	Chromadorea	Rhabditida	Strongyloididae	Parastrongyloides	25303	12.13	16.7362	87.0574	4.01405	4.61538	0.111799
3	Eukaryota	Arthropoda	Insecta	Diptera	Culicidae	Culex	16084	7.71	0.179661	0.0653666	35.9019	0.781841	3.42683
4	Eukaryota	Arthropoda	Ostracoda	Podocopida	Cyprididae	Notodromas	12521	6	20.9789	0.397647	7.54147	1.02564	0.597924
5	Eukaryota	Streptophyta	Magnoliopsida	Dioscoreales	Dioscoreaceae	Dioscorea	9917	4.75	4.97524	3.27922	6.89357	0.386717	4.70653
6	Eukaryota	Arthropoda	Insecta	Diptera	Culicidae	Aedes	9003	4.32	0.0207302	0.0381305	20.2286	0.563262	1.8916
7	Eukaryota	Evosea	Eumycetozoa	Physariida	Didymiaceae	Didymium	5994	2.87	13.7257	0	0	0.294241	0
8	Eukaryota	Streptophyta	Magnoliopsida	Poales	Poaceae	Aegilops	4922	2.36	0.0184268	0	0.00575904	0.0336276	4.89918
9	Eukaryota	Streptophyta	Magnoliopsida	Solanales	Solanaceae	Solanum	4352	2.09	0.0322469	0	0.17853	0.075662	4.25933
10	Eukaryota	Chordata	Mammalia	Artiodactyla	Suidae	Sus	3611	1.73	0.0046067	0	0.0172771	0.0168138	3.59453
11	Others	Others	Others	Others	Others	Others	55234	26.48	43.2362	9.14588	25.1555	91.8033	15.1008
